# Supplementary material for: BMI is associated with sperm quality and sex hormones in men: a meta-analysis
Source: Front Endocrinol (Lausanne). 2025 Dec 5;16:1714019. doi: 10.3389/fendo.2025.1714019 (PMC12714629; doi:10.3389/fendo.2025.1714019)
Supplement: Supplementary file 1 [file DataSheet1.xlsx]

## Sheet: Bandel，2015
No	Description	Assessment	Score
1	Was the research question or objective clearly stated?	Yes	1
2	Were the groups similar at the start of the study?	Partially	0
3	Was the outcome measured in a valid and reliable way?	Yes	1
4	Was the exposure measured in a valid and reliable way?	Yes	1
5	Did the authors identify confounding variables?	Yes	1
6	Did the authors account for confounding variables in the design or analysis?	Yes	1
7	Was the study free from selection bias?	Partially	0
8	Was the sample size adequate?	Yes	1
9	Was the follow-up time adequate (if applicable)?	N/A	0
10	Were the statistical methods appropriate?	Yes	1
11	Were the results reported with sufficient detail?	Yes	1

## Sheet: Charlotte，2013
No	Description	Assessment	Score
1	Did the study clearly define the research question or objective?	Yes	1
2	Were the groups similar at the start of the study?	Partially	0
3	Was the outcome measured in a valid and reliable way?	Yes	1
4	Was the exposure measured in a valid and reliable way?	Yes	1
5	Did the authors identify confounding variables?	Yes	1
6	Did the authors account for confounding variables in the design or analysis?	Yes	1
7	Was the study free from selection bias?	Unclear	0
8	Was the sample size adequate?	Yes	1
9	Was the follow-up time adequate (if applicable)?	N/A	0
10	Were the statistical methods appropriate?	Yes	1
11	Were the results reported with sufficient detail?	Yes	1

## Sheet: Ehala-Aleksejev, 2015
No	Description	Assessment	Score
1	Did the study clearly define the research question or objective?	Yes	1
2	Were the groups similar at the start of the study?	Partially	0
3	Was the outcome measured in a valid and reliable way?	Yes	1
4	Was the exposure measured in a valid and reliable way?	Yes	1
5	Did the authors identify confounding variables?	Yes	1
6	Did the authors account for confounding variables in the design or analysis?	Yes	1
7	Was the study free from selection bias?	Partially	0
8	Was the sample size adequate?	Yes	1
9	Was the follow-up time adequate (if applicable)?	N/A	0
10	Were the statistical methods appropriate?	Yes	1
11	Were the results reported with sufficient detail?	Yes	1

## Sheet: Emad, 2016
No	Description	Assessment	Score
1	Was the research question or objective clearly stated?	Yes	1
2	Were the groups similar at the start of the study?	Yes	1
3	Was the outcome measured in a valid and reliable way?	Yes	1
4	Was the exposure measured in a valid and reliable way?	Yes	1
5	Did the authors identify confounding variables?	Partially	0
6	Did the authors account for confounding variables in the design or analysis?	Partially	0
7	Was the study free from selection bias?	Unclear	0
8	Was the sample size adequate?	Yes	1
9	Was the follow-up time adequate (if applicable)?	N/A	0
10	Were the statistical methods appropriate?	Yes	1
11	Were the results reported with sufficient detail?	Yes	1

## Sheet: Gill, 2025
No	Description	Assessment	Score
1	Was the research question or objective clearly stated?	Yes	1
2	Were the groups similar at the start of the study?	Partially	0
3	Was the outcome measured in a valid and reliable way?	Yes	1
4	Was the exposure measured in a valid and reliable way?	Yes	1
5	Did the authors identify confounding variables?	Yes	1
6	Did the authors account for confounding variables in the design or analysis?	Partially	0
7	Was the study free from selection bias?	Partially	0
8	Was the sample size adequate?	Yes	1
9	Was the follow-up time adequate (if applicable)?	N/A	0
10	Were the statistical methods appropriate?	Yes	1
11	Were the results reported with sufficient detail?	Yes	1

## Sheet: L. V. Osadchuk, 2023
No	Description	Assessment	Score
1	Was the research question or objective clearly stated?	Yes	1
2	Were the groups similar at the start of the study?	Partially	0
3	Was the outcome measured in a valid and reliable way?	Yes	1
4	Was the exposure measured in a valid and reliable way?	Yes	1
5	Did the authors identify confounding variables?	Yes	1
6	Did the authors account for confounding variables in the design or analysis?	Partially	0
7	Was the study free from selection bias?	Partially	0
8	Was the sample size adequate?	Yes	1
9	Was the follow-up time adequate (if applicable)?	N/A	0
10	Were the statistical methods appropriate?	Yes	1
11	Were the results reported with sufficient detail?	Yes	1

## Sheet: Leila, 2020
No	Description	Assessment	Score
1	Was the research question or objective clearly stated?	Yes	1
2	Were the groups similar at the start of the study?	Yes	1
3	Was the outcome measured in a valid and reliable way?	Yes	1
4	Was the exposure measured in a valid and reliable way?	Yes	1
5	Did the authors identify confounding variables?	Yes	1
6	Did the authors account for confounding variables in the design or analysis?	No	0
7	Was the study free from selection bias?	Unclear	0
8	Was the sample size adequate?	Yes	1
9	Was the follow-up time adequate (if applicable)?	N/A	0
10	Were the statistical methods appropriate?	Yes	1
11	Were the results reported with sufficient detail?	Yes	1

## Sheet: Ma，2020
No	Description	Assessment	Score
1	Was the research question or objective clearly stated?	Yes	1
2	Were the groups similar at the start of the study?	Partially	0
3	Was the outcome measured in a valid and reliable way?	Yes	1
4	Was the exposure measured in a valid and reliable way?	Yes	1
5	Did the authors identify confounding variables?	Yes	1
6	Did the authors account for confounding variables in the design or analysis?	Yes	1
7	Was the study free from selection bias?	Partially	0
8	Was the sample size adequate?	Yes	1
9	Was the follow-up time adequate (if applicable)?	N/A	0
10	Were the statistical methods appropriate?	Yes	1
11	Were the results reported with sufficient detail?	Yes	1

## Sheet: Márton, 2020
No	Description	Assessment	Score
1	Was the research question or objective clearly stated?	Yes	1
2	Were the groups similar at the start of the study?	Partially	0
3	Was the outcome measured in a valid and reliable way?	Yes	1
4	Was the exposure measured in a valid and reliable way?	Yes	1
5	Did the authors identify confounding variables?	Yes	1
6	Did the authors account for confounding variables in the design or analysis?	Yes	1
7	Was the study free from selection bias?	Partially	0
8	Was the sample size adequate?	Yes	1
9	Was the follow-up time adequate (if applicable)?	N/A	0
10	Were the statistical methods appropriate?	Yes	1
11	Were the results reported with sufficient detail?	Yes	1

## Sheet: N.V. Gutorova, 2014
No	Description	Assessment	Score
1	Was the research question or objective clearly stated?	Yes	1
2	Were the groups similar at the start of the study?	Yes	1
3	Was the outcome measured in a valid and reliable way?	Yes	1
4	Was the exposure measured in a valid and reliable way?	Yes	1
5	Did the authors identify confounding variables?	Yes	1
6	Did the authors account for confounding variables in the design or analysis?	No	0
7	Was the study free from selection bias?	Partially	0
8	Was the sample size adequate?	Partially	0
9	Was the follow-up time adequate (if applicable)?	N/A	0
10	Were the statistical methods appropriate?	Yes	1
11	Were the results reported with sufficient detail?	Yes	1

[truncated: 4 more sheets: Nataliia, 2020, Oliveira, 2017, Ramaraju, 2017, Tang, 2015]
